# Supplementary material for: A 3-DoF robotic platform for the rehabilitation and assessment of reaction time and balance skills of MS patients
Source: PLoS One. 2023 Feb 24;18(2):e0280505. doi: 10.1371/journal.pone.0280505 (PMC9955682; doi:10.1371/journal.pone.0280505)
Supplement: S1 File — MATLAB/SIMULINK Simulation file of the Kinematics and Dynamics of the 3 DoF Robotic Manipulator. (ZIP) [file pone.0280505.s007.zip]

Archive with 2 entries (1 files):
- S1_Software/
- S1_Software/S1Software.slx
