# Supplementary material for: A 3-DoF robotic platform for the rehabilitation and assessment of reaction time and balance skills of MS patients
Source: PLoS One. 2023 Feb 24;18(2):e0280505. doi: 10.1371/journal.pone.0280505 (PMC9955682; doi:10.1371/journal.pone.0280505)
Supplement: S2 File — MATLAB/SIMULINK file of Experimental Evaluation of the System Performance. It includes a linear actuator control structure and a VR environment interface. (ZIP) [file pone.0280505.s008.zip]

Archive with 2 entries (1 files):
- S2_Software/
- S2_Software/S2Software.slx
