# Supplementary material for: A 3-DoF robotic platform for the rehabilitation and assessment of reaction time and balance skills of MS patients
Source: PLoS One. 2023 Feb 24;18(2):e0280505. doi: 10.1371/journal.pone.0280505 (PMC9955682; doi:10.1371/journal.pone.0280505)
Supplement: S3 File — Load cell data acquisition and calibration file. (ZIP) [file pone.0280505.s009.zip]

Archive with 2 entries (1 files):
- S3_Software/
- S3_Software/S3Software.m
