# Supplementary material for: A 3-DoF robotic platform for the rehabilitation and assessment of reaction time and balance skills of MS patients
Source: PLoS One. 2023 Feb 24;18(2):e0280505. doi: 10.1371/journal.pone.0280505 (PMC9955682; doi:10.1371/journal.pone.0280505)
Supplement: S3 File — Load cell data acquisition and calibration file. (ZIP) [file pone.0280505.s009.zip › S3_Software/S3Software.m]

%% To define Arduino connection
ard=arduino('COM3','Mega2560','libraries','basicHX711/basic_HX711');
%% To define load cell pins number for data acqusition 
LoadCell1=addon(ard,'basicHX711/basic_HX711',{'D2','D3'});
LoadCell2=addon(ard,'basicHX711/basic_HX711',{'D4','D5'});
LoadCell3=addon(ard,'basicHX711/basic_HX711',{'D6','D7'});
LoadCell4=addon(ard,'basicHX711/basic_HX711',{'D8','D9'});
LoadCell5=addon(ard,'basicHX711/basic_HX711',{'D23','D22'});
LoadCell6=addon(ard,'basicHX711/basic_HX711',{'D25','D24'});
LoadCell7=addon(ard,'basicHX711/basic_HX711',{'D27','D26'});
LoadCell8=addon(ard,'basicHX711/basic_HX711',{'D29','D28'});
LoadCell9=addon(ard,'basicHX711/basic_HX711',{'D33','D32'});
LoadCell10=addon(ard,'basicHX711/basic_HX711',{'D37','D36'});
LoadCell11=addon(ard,'basicHX711/basic_HX711',{'D41','D40'});

%% Step 2-The calibration of the system must be written with known force, for this the 'calibration' function must be entered as follows:(how many data readings will be made?, what is the value of the known mass?)
cal1=calibration(100,2000);
cal2=calibration(100,2000);
cal3=calibration(100,2000);
cal4=calibration(100,2000);
cal5=calibration(100,2000);
cal6=calibration(100,2000);
cal7=calibration(100,2000);
cal8=calibration(100,2000);
cal9=calibration(100,500);
cal10=calibration(100,1000);
cal11=calibration(100,2000);

%% Step 2- To set a base reading(tare value), do not put any weight on the load cell 
cal1.tare_weight=tare(cal1,LoadCell1);
cal2.tare_weight=tare(cal2,LoadCell2);
cal3.tare_weight=tare(cal3,LoadCell3);
cal4.tare_weight=tare(cal4,LoadCell4);
cal5.tare_weight=tare(cal5,LoadCell5);
cal6.tare_weight=tare(cal6,LoadCell6);
cal7.tare_weight=tare(cal7,LoadCell7);
cal8.tare_weight=tare(cal8,LoadCell8);
cal9.tare_weight=tare(cal9,LoadCell9);
cal10.tare_weight=tare(cal10,LoadCell10);
cal11.tare_weight=tare(cal11,LoadCell11);

%% Step 3- Placed the known load cell and found the scale value
cal1.scale_factor=scale(cal1,LoadCell1);
cal2.scale_factor=scale(cal2,LoadCell2);
cal3.scale_factor=scale(cal3,LoadCell3);
cal4.scale_factor=scale(cal4,LoadCell4);
cal5.scale_factor=scale(cal5,LoadCell5);
cal6.scale_factor=scale(cal6,LoadCell6);
cal7.scale_factor=scale(cal7,LoadCell7);
cal8.scale_factor=scale(cal8,LoadCell8);
cal9.scale_factor=scale(cal9,LoadCell9);
cal10.scale_factor=scale(cal10,LoadCell10);
cal11.scale_factor=scale(cal11,LoadCell11);

%% Step 4 -Or use for loop (Step 5)
weight1=get_weight(cal1,LoadCell1)
weight2=get_weight(cal2,LoadCell2)
weight3=get_weight(cal3,LoadCell3)
weight4=get_weight(cal4,LoadCell4)
weight5=get_weight(cal5,LoadCell5)
weight6=get_weight(cal6,LoadCell6)
weight7=get_weight(cal7,LoadCell7)
weight8=get_weight(cal8,LoadCell8)
weight9=get_weight(cal9,LoadCell9);
weight10=get_weight(cal10,LoadCell10);
weight11=get_weight(cal11,LoadCell11);
%% Step 5
%time=desired test value
for t=1:1:time
     weight1(t)=get_weight(cal1,LoadCell1);
     weight2(t)=get_weight(cal2,LoadCell2);
     weight3(t)=get_weight(cal3,LoadCell3);
     weight4(t)=get_weight(cal4,LoadCell4);
     weight5(t)=get_weight(cal5,LoadCell5);
     weight6(t)=get_weight(cal6,LoadCell6);
     weight7(t)=get_weight(cal7,LoadCell7);
     weight8(t)=get_weight(cal8,LoadCell8);
     weight9(t)=get_weight(cal9,LoadCell9);
     weight10(t)=get_weight(cal10,LoadCell10);
     weight11(t)=get_weight(cal11,LoadCell11);
end
