# Supplementary material for: A 3-DoF robotic platform for the rehabilitation and assessment of reaction time and balance skills of MS patients
Source: PLoS One. 2023 Feb 24;18(2):e0280505. doi: 10.1371/journal.pone.0280505 (PMC9955682; doi:10.1371/journal.pone.0280505)
Supplement: S1 Data — All data underlying the findings are provided in the article .mat format. This file does not contain identifying participant information. (ZIP) [file pone.0280505.s010.zip]

Archive with 20 entries (8 files):
- S1_Data Files/
- S1_Data Files/LoadCellReading/
- S1_Data Files/LoadCellReading/Dynamic/
- S1_Data Files/LoadCellReading/Dynamic/Dorsiflexion/
- S1_Data Files/LoadCellReading/Dynamic/Dorsiflexion/dorsiflexion.mat
- S1_Data Files/LoadCellReading/Dynamic/Eversion/
- S1_Data Files/LoadCellReading/Dynamic/Eversion/Eversion.mat
- S1_Data Files/LoadCellReading/Dynamic/Inversion/
- S1_Data Files/LoadCellReading/Dynamic/Inversion/Inversion.mat
- S1_Data Files/LoadCellReading/Dynamic/Plantarflexion/
- S1_Data Files/LoadCellReading/Dynamic/Plantarflexion/Plantarflexion.mat
- S1_Data Files/LoadCellReading/Static/
- S1_Data Files/LoadCellReading/Static/Case1a/
- S1_Data Files/LoadCellReading/Static/Case1a/Case1a.mat
- S1_Data Files/LoadCellReading/Static/Case1b/
- S1_Data Files/LoadCellReading/Static/Case1b/Case1b.mat
- S1_Data Files/LoadCellReading/Static/Case2/
- S1_Data Files/LoadCellReading/Static/Case2/Case2.mat
- S1_Data Files/LoadCellReading/Static/Case3/
- S1_Data Files/LoadCellReading/Static/Case3/Case3.mat
